# Supplementary material for: Geographical risk pattern and temporal trends in incidence of HPV-related cancers in northern Thailand: A population-based study
Source: PLoS One. 2022 Jun 28;17(6):e0270670. doi: 10.1371/journal.pone.0270670 (PMC9239466; doi:10.1371/journal.pone.0270670)
Supplement: S1 Data — (XLSX) [file pone.0270670.s004.xlsx]

## Sheet: data
District	Observed data						Expected						Population			Periods
	Anal	Cervical	Oropharyngeal	Penile	Vaginal	Vulvar	Anal	Cervical	Oropharyngeal	Penile	Vaginal	Vulvar	Male	Female	Total
1.Mueang Chiang Rai	7	240	1	12	6	8	9.14812	284.331	5.16623	16.005	3.7428	10.03	103735	112759	216494	2008-2012
2.Khun Tan	4	30	0	2	1	0	1.44965	44.7769	0.825887	2.66663	0.5723	1.54	15878	16219	32097	2008-2012
3.Chiang Khong	0	65	0	1	1	1	2.5824	78.6729	1.46255	4.76636	1.0119	2.7	30496	30410	60906	2008-2012
4.Chiang Saen	1	42	1	1	1	1	2.07249	61.6273	1.17686	3.7334	0.8292	2.22	23178	23654	46832	2008-2012
5.Thoeng	0	61	1	3	1	6	3.56698	108.151	2.02586	6.53409	1.4093	3.78	41320	41506	82826	2008-2012
6.Pa Daet	0	48	1	1	0	4	1.21158	36.2294	0.690177	2.23727	0.4758	1.28	13063	13137	26200	2008-2012
7.Phan	3	111	1	7	1	2	6.2812	179.9	3.60777	11.277	2.5037	6.72	59906	62040	121946	2008-2012
8.Mae Chan	2	129	3	3	1	5	4.35116	129.545	2.48447	7.77231	1.7564	4.69	45790	48568	94358	2008-2012
9.Mae Fa Luang	2	33	1	0	0	3	1.05712	35.9807	0.564066	0.00565317	0.4162	1.1	23340	23068	46408	2008-2012
10.Mae Suai	1	86	0	3	0	3	2.77043	83.3072	1.55596	5.13981	1.0707	2.86	38570	37738	76308	2008-2012
11.Mae Sai	2	95	0	1	0	2	2.95671	90.713	1.67903	0.00565317	1.2001	3.21	34026	36026	70052	2008-2012
12.Wiang Kaen	0	19	0	1	1	0	0.884458	26.2068	0.489085	1.70941	0.3299	0.87	15408	14930	30338	2008-2012
13.Wiang Chai	0	64	3	5	0	1	2.04834	62.9717	1.16577	3.70068	0.8162	2.18	21644	22298	43942	2008-2012
14.Wiang Pa Pao	0	80	0	1	2	0	2.98079	85.1516	1.6915	5.52362	1.1667	3.13	32540	32658	65198	2008-2012
15.Phaya Mengrai	1	32	0	0	3	1	1.68454	52.1605	0.952107	3.19243	0.6564	1.75	20816	20765	41581	2008-2012
16.Mae Lao	0	34	0	3	0	0	1.53493	44.936	0.876224	2.77193	0.6133	1.65	14966	15549	30515	2008-2012
17.Doi Luang	1	10	0	0	0	0	0.751358	22.4711	0.422764	1.43563	0.2872	0.77	9287	9017	18304	2008-2012
18.Wiang Chiang Rung	2	17	0	1	0	0	1.19456	35.5764	0.674959	2.19237	0.4677	1.25	13370	13459	26829	2008-2012
19.Mueang Phayao	2	101	2	4	3	3	5.72081	169.596	3.24131	9.93883	2.3195	6.25	58848	64570	123418	2008-2012
20.Chun	1	34	0	0	1	0	2.23739	70.3598	1.26859	3.90359	0.9189	2.45	24017	25711	49728	2008-2012
21.Chiang Kham	5	50	0	6	0	3	3.15483	98.6636	1.77843	5.65564	1.2662	3.37	37459	37872	75331	2008-2012
22.Chiang Muan	0	25	0	1	1	0	0.923352	26.7993	0.520721	1.71658	0.3565	0.95	9464	9484	18948	2008-2012
23.Dok Khamtai	1	97	2	5	1	4	3.45997	101.998	1.95536	6.21684	1.3816	3.66	34008	35877	69885	2008-2012
24.Pong	3	34	1	1	0	1	2.08749	63.3096	1.17528	3.91511	0.8104	2.16	26203	26149	52352	2008-2012
25.Mae Chai	0	26	0	0	1	2	1.68727	49.4826	0.967038	3.05384	0.669	1.79	16738	17396	34134	2008-2012
26.Phu Sang	1	9	0	3	0	0	1.30516	40.579	0.74387	2.43852	0.5105	1.37	15753	15916	31669	2008-2012
27.Phu Kamyao	2	11	0	0	0	0	1.05296	31.8778	0.601697	1.88567	0.4232	1.13	10287	11087	21374	2008-2012
28.Mueang Chiang Mai	2	164	3	5	4	5	10.7358	329.564	6.0787	17.8973	4.5871	12.23	106970	122063	229033	2008-2012
29.Chom Thong	1	49	0	2	0	0	3.11068	86.3191	1.77752	5.62855	1.235	3.33	32246	33112	65358	2008-2012
30.Chiang Dao	2	62	0	5	0	2	2.51804	73.0515	1.41707	4.70294	0.9752	2.59	33081	32436	65517	2008-2012
31.Chai Prakan	1	32	0	2	0	0	1.65433	48.7775	0.940175	2.9749	0.6597	1.76	18460	18957	37417	2008-2012
32.Doi Tao	1	8	1	0	0	1	1.27445	34.9452	0.723448	2.3678	0.5001	1.35	13621	13503	27124	2008-2012
33.Doi Lo	2	26	2	0	0	0	1.34823	38.4897	0.77802	2.43835	0.5306	1.43	12745	13114	25859	2008-2012
34.Doi Saket	1	62	1	4	2	1	3.36559	99.6423	1.92993	5.8547	1.3737	3.69	32177	34754	66931	2008-2012
35.Fang	1	110	0	2	0	3	3.87079	114.158	2.20776	6.97102	1.5424	4.11	42448	43696	86144	2008-2012
36.Phrao	1	32	1	2	0	2	2.50854	70.8433	1.4407	4.62963	0.9774	2.62	24577	24958	49535	2008-2012
37.Mae Chaem	1	18	0	2	1	0	1.88235	53.3034	1.05711	3.5485	0.7246	1.99	28923	27795	56718	2008-2012
38.Mae Taeng	1	64	2	4	0	1	3.45049	99.0392	1.96626	6.25437	1.3603	3.63	35129	35947	71076	2008-2012
39.Mae Rim	2	74	0	7	0	4	3.65246	109.233	2.08312	6.37309	1.4821	3.98	39217	41250	80467	2008-2012
40.Mae Wang	2	18	0	4	0	1	1.4051	39.7804	0.812117	2.54723	0.5515	1.51	15304	15633	30937	2008-2012
41.Mae Ai	1	65	2	2	0	3	2.53085	73.9016	1.42523	4.74645	0.9715	2.58	31404	31418	62822	2008-2012
42.Mae On	0	27	0	0	0	1	1.03722	29.5049	0.599358	1.95262	0.3941	1.08	10608	10520	21128	2008-2012
43.Wiang Haeng	0	14	0	0	0	2	0.455704	13.9074	0.251308	0.907881	0.1688	0.45	8364	7770	16134	2008-2012
44.Samoeng	0	11	0	0	1	0	0.95511	25.9808	0.542055	1.85791	0.3594	0.97	11498	10948	22446	2008-2012
45.San Kamphaeng	1	58	1	3	1	1	3.85627	117.799	2.23018	6.6096	1.5919	4.31	36762	40756	77518	2008-2012
46.San Sai	3	82	0	4	1	2	5.1931	167.568	2.95428	8.86042	2.1632	5.8	54940	62821	117761	2008-2012
47.San Pa Tong	4	86	6	5	0	2	4.20395	118.324	2.44589	7.18479	1.724	4.7	35610	39152	74762	2008-2012
48.Saraphi	5	63	2	3	2	4	3.96063	119.865	2.27434	6.69661	1.6649	4.46	36148	40528	76676	2008-2012
49.Hang Dong	1	74	0	3	0	1	3.60212	113.931	2.07101	6.27602	1.4968	4.05	37315	40910	78225	2008-2012
50.Omkoi	0	5	0	4	0	1	1.54429	44.4028	0.853392	2.8525	0.6094	1.64	28676	27961	56637	2008-2012
51.Hot	0	14	0	2	0	1	1.79813	51.3109	1.02042	3.30474	0.7151	1.94	21383	21764	43147	2008-2012
52.Kanlayaniwatthana	0	0	0	0	0	0	0.304913	8.73285	0.166803	0.592266	0.1141	0.31	5735	5290	11025	2008-2012
53.Mueang Lamphun	3	158	1	8	3	2	6.86734	210.742	3.90453	11.6566	2.8762	7.67	67210	74968	142178	2008-2012
54.Thung Hua Chang	0	12	0	2	0	0	0.81398	22.5412	0.457245	1.5632	0.3089	0.84	9911	9623	19534	2008-2012
55.Ban Hong	1	66	1	0	1	0	2.23364	62.7155	1.2793	4.04203	0.8872	2.36	20163	21241	41404	2008-2012
56.Pa Sang	1	52	2	4	1	0	3.07908	87.2282	1.76616	5.36791	1.2447	3.35	27072	28879	55951	2008-2012
57.Mae Tha	0	28	0	2	0	1	1.94517	55.205	1.12446	3.59073	0.7524	2.06	19358	19810	39168	2008-2012
58.Li	0	34	0	4	0	0	2.97186	82.7862	1.67878	5.70962	1.1244	3.02	34104	33352	67456	2008-2012
59.Ban Thi	0	20	0	0	0	0	0.920911	26.8121	0.534833	1.63819	0.3631	0.99	8366	8943	17309	2008-2012
60.Wiang Nong Long	1	14	0	2	0	0	0.985402	27.643	0.564492	1.73074	0.3998	1.07	8634	9094	17728	2008-2012
61.Mueang.Lampang	9	126	3	8	1	0	11.1954	333.41	6.36376	19.426	4.6115	12.31	110167	118296	228463	2008-2012
62.Ko kha	0	32	1	3	0	0	3.27596	92.133	1.87188	5.71276	1.3292	3.6	29837	31550	61387	2008-2012
63.Ngao	0	35	0	4	0	1	2.5813	72.2602	1.4626	4.73501	1.0068	2.7	27630	27598	55228	2008-2012
64.Chae Hom	1	14	0	3	0	0	2.01602	58.1832	1.15338	3.65484	0.7994	2.15	20136	20374	40510	2008-2012
65.Thoen	1	27	0	1	0	2	3.08503	86.2944	1.745	5.5677	1.2286	3.3	29811	30734	60545	2008-2012
66.Mae Tha	3	22	0	2	1	1	3.30267	88.3857	1.88128	6.17486	1.2772	3.43	30002	30152	60154	2008-2012
67.Mae Phrik	1	11	0	3	0	0	0.920467	24.5817	0.523546	1.65086	0.3671	0.98	8254	8517	16771	2008-2012
68.Mueang Pan	1	20	2	3	0	0	1.5273	44.727	0.87104	2.85572	0.593	1.6	17032	16743	33775	2008-2012
69.Mae Mo	0	14	0	0	1	0	1.61498	47.8345	0.908584	3.07702	0.6171	1.66	19667	19565	39232	2008-2012
70.Wang Nuea	0	12	1	4	0	2	2.07341	59.4333	1.19354	3.83888	0.804	2.19	22341	21762	44103	2008-2012
71.Sop Prap	0	11	0	2	0	1	1.45979	40.2711	0.823199	2.61172	0.5813	1.55	13713	14092	27805	2008-2012
72.Soem Ngam	0	18	0	0	0	0	1.60172	43.6245	0.913389	3.00537	0.6153	1.69	16038	15748	31786	2008-2012
73.Hang Chat	0	26	1	2	0	1	2.491	73.4146	1.44477	4.35822	1.0138	2.78	24346	25665	50011	2008-2012
74.Mueang Phrae	2	110	1	4	1	5	6.05623	181.296	3.40965	10.0587	2.5671	6.76	56345	62280	118625	2008-2012
75.Den Chai	1	40	0	1	0	2	1.62087	48.5101	0.911688	2.88728	0.6542	1.72	17643	17872	35515	2008-2012
76.Rong Kwang	1	30	0	2	0	1	2.2074	68.1226	1.23603	3.80781	0.9081	2.38	23797	25667	49464	2008-2012
77.Long	1	41	0	2	0	0	2.66358	76.4421	1.50513	4.88253	1.0547	2.81	27219	27836	55055	2008-2012
78.Wang Chin	0	25	1	1	1	0	2.13937	62.0471	1.21338	3.9845	0.8347	2.24	23104	23105	46209	2008-2012
79.Song	1	41	0	5	1	0	2.4318	72.373	1.37476	4.26295	0.9839	2.6	24718	25997	50715	2008-2012
80.Nong Muang Khai	0	12	0	0	0	0	0.940809	28.5496	0.528927	1.53985	0.4043	1.05	8488	9525	18013	2008-2012
81.Sung Men	2	78	0	3	0	2	4.1429	119.034	2.3289	7.07529	1.7131	4.47	36371	39322	75693	2008-2012
1.Mueang Chiang Rai	6	136	3	5	3	4	5.33186	128.636	3.22307	8.26404	1.9338	5.8913	106130	116051	222181	2013-2017
2.Khun Tan	0	37	2	0	0	2	0.83673	19.7548	0.516884	1.34617	0.288762	0.896122	15567	16191	31758	2013-2017
3.Chiang Khong	1	35	1	0	0	3	1.44292	33.7942	0.875707	2.34963	0.493718	1.5227	29707	29968	59675	2013-2017
4.Chiang Saen	0	36	1	1	1	0	1.18172	27.1747	0.718533	1.89521	0.418894	1.27171	23351	23978	47329	2013-2017
5.Thoeng	1	64	3	2	3	3	2.07379	48.0279	1.26453	3.35809	0.699559	2.20325	41453	41783	83236	2013-2017
6.Pa Daet	1	15	0	0	1	1	0.697333	15.9301	0.427516	1.13507	0.2411	0.737348	13064	13214	26278	2013-2017
7.Phan	5	99	2	5	1	9	3.48343	77.3117	2.16986	5.52488	1.24559	3.7911	58794	61651	120445	2013-2017
8.Mae Chan	4	70	1	5	1	2	2.46182	56.7876	1.51796	3.89493	0.886749	2.69087	45720	48810	94530	2013-2017
9.Mae Fa Luang	1	21	1	0	0	1	0.731706	19.1781	0.399049	0.00565317	0.252731	0.74445	26371	25680	52051	2013-2017
10.Mae Suai	0	38	1	3	0	3	1.63207	38.1992	0.974229	2.68211	0.560923	1.69746	39240	38668	77908	2013-2017
11.Mae Sai	2	90	3	5	2	2	1.70462	40.7368	1.03834	0.00565317	0.614755	1.85631	35295	37209	72504	2013-2017
12.Wiang Kaen	0	11	0	0	0	0	0.53848	12.438	0.308099	0.915785	0.176092	0.525401	16420	15775	32195	2013-2017
13.Wiang Chai	1	35	0	3	1	0	1.18962	28.1079	0.729137	1.88463	0.415825	1.28264	21750	22822	44572	2013-2017
14.Wiang Pa Pao	3	56	1	3	0	1	1.67867	37.4637	1.02048	2.73848	0.586468	1.78461	32380	32886	65266	2013-2017
15.Phaya Mengrai	0	15	0	1	0	1	0.972162	23.4767	0.591379	1.6212	0.328516	1.01599	20896	21001	41897	2013-2017
16.Mae Lao	2	19	0	0	0	1	0.862916	19.7443	0.537027	1.3771	0.306683	0.94612	14955	15764	30719	2013-2017
17.Doi Luang	0	11	0	0	2	0	0.441022	10.2626	0.265633	0.746391	0.146832	0.455789	9319	9096	18415	2013-2017
18.Wiang Chiang Rung	0	13	0	1	0	0	0.704572	16.1264	0.424171	1.14503	0.241387	0.739303	13664	13810	27474	2013-2017
19.Mueang Phayao	3	85	0	5	1	5	3.00711	74.0455	1.9645	4.89709	1.15743	3.56226	60410	66275	126685	2013-2017
20.Chun	0	40	0	3	1	2	1.17408	30.95	0.789187	2.00339	0.457873	1.41664	24289	25843	50132	2013-2017
21.Chiang Kham	0	37	1	3	4	2	1.6609	43.9189	1.10814	2.89657	0.63628	1.96247	37397	37767	75164	2013-2017
22.Chiang Muan	0	9	0	0	1	0	0.481589	11.7313	0.32123	0.871687	0.179703	0.540412	9598	9480	19078	2013-2017
23.Dok Khamtai	2	49	1	6	1	3	1.80773	44.1956	1.1903	3.10617	0.685235	2.08412	34464	36129	70593	2013-2017
24.Pong	0	22	0	0	0	0	1.22761	28.4455	0.730876	2.00418	0.411917	1.27469	26203	26149	52352	2013-2017
25.Mae Chai	1	24	0	0	1	2	0.885374	21.4382	0.588309	1.52313	0.32862	1.02982	16961	17536	34497	2013-2017
26.Phu Sang	1	15	0	0	2	1	0.690585	18.3319	0.472841	1.26059	0.257301	0.813395	15698	15596	31294	2013-2017
27.Phu Kamyao	0	10	0	0	0	1	0.554064	13.8877	0.369654	0.941778	0.207093	0.641288	10431	11139	21570	2013-2017
28.Mueang Chiang Mai	7	150	10	5	0	9	6.05801	143.806	3.69408	9.08985	2.32814	7.03204	105297	120581	225878	2013-2017
29.Chom Thong	3	16	4	1	0	4	1.73075	37.9618	1.05252	2.7726	0.622717	1.88924	32367	33582	65949	2013-2017
30.Chiang Dao	2	44	3	0	0	6	1.45722	33.1423	0.870848	2.39993	0.498371	1.51274	34684	34221	68905	2013-2017
31.Chai Prakan	2	35	0	3	0	2	0.91076	21.2169	0.559067	1.47868	0.320364	0.978777	18569	19100	37669	2013-2017
32.Doi Tao	0	7	1	0	0	2	0.723511	15.49	0.438373	1.19765	0.253266	0.765804	13718	13629	27347	2013-2017
33.Doi Lo	0	21	1	1	1	1	0.739149	16.4466	0.460781	1.18904	0.264755	0.795797	12506	12928	25434	2013-2017
34.Doi Saket	1	44	1	3	0	1	1.9095	45.3122	1.18572	2.97385	0.708217	2.14928	33417	36783	70200	2013-2017
35.Fang	3	85	2	5	0	7	2.14782	49.7385	1.32901	3.44722	0.7607	2.31266	42474	43914	86388	2013-2017
36.Phrao	0	16	1	7	0	1	1.37823	30.4146	0.865022	2.25363	0.483047	1.46919	24130	24662	48792	2013-2017
37.Mae Chaem	1	7	0	2	0	2	1.10409	24.8896	0.65172	1.84791	0.379501	1.16074	29695	28603	58298	2013-2017
38.Mae Taeng	6	47	0	3	0	0	1.91491	43.045	1.17931	3.08063	0.670057	2.05844	35236	36215	71451	2013-2017
39.Mae Rim	3	43	0	4	0	3	2.09612	49.0814	1.28624	3.26496	0.762569	2.3389	40243	42464	82707	2013-2017
40.Mae Wang	0	18	0	4	0	3	0.793302	17.5691	0.492044	1.29847	0.279374	0.863532	15436	15833	31269	2013-2017
41.Mae Ai	0	44	1	5	0	2	1.42569	33.086	0.870109	2.37416	0.486885	1.48957	32075	32196	64271	2013-2017
42.Mae On	1	14	0	0	0	1	0.582608	12.9736	0.367413	0.977203	0.199741	0.613774	10490	10555	21045	2013-2017
43.Wiang Haeng	1	22	0	2	1	0	0.27899	6.63354	0.162332	0.491873	0.089716	0.273548	8862	8116	16978	2013-2017
44.Samoeng	1	14	0	1	0	0	0.55096	11.851	0.333919	0.93506	0.183497	0.565019	11675	11204	22879	2013-2017
45.San Kamphaeng	3	57	1	3	1	0	2.23432	53.6144	1.40019	3.39598	0.826781	2.55773	38473	43243	81716	2013-2017
46.San Sai	3	75	4	2	0	4	3.11478	78.6674	1.89781	4.66811	1.15508	3.54035	58492	68966	127458	2013-2017
47.San Pa Tong	3	46	1	9	1	4	2.27736	50.5158	1.43899	3.50854	0.870345	2.61493	35183	39220	74403	2013-2017
48.Saraphi	3	54	3	4	0	2	2.24511	53.4147	1.39621	3.35711	0.829476	2.59997	37236	42241	79477	2013-2017
49.Hang Dong	3	63	0	6	0	0	1.98752	50.6096	1.2245	3.03121	0.739363	2.24827	37574	42175	79749	2013-2017
50.Omkoi	0	4	0	5	0	0	0.936344	21.3199	0.530781	1.52301	0.330012	0.992224	30030	29220	59250	2013-2017
51.Hot	0	10	0	1	0	2	1.01664	22.9079	0.616786	1.66777	0.362144	1.09797	21455	21848	43303	2013-2017
52.Kanlayaniwatthana	0		0	0	0	0	0.191026	4.3936	0.106258	0.324788	0.0631333	0.188041	6198	5724	11922	2013-2017
53.Mueang Lamphun	0	110	2	3	2	3	3.88532	92.8333	2.36944	5.83412	1.44304	4.37685	67589	75869	143458	2013-2017
54.Thung Hua Chang	1	5	0	1	0	0	0.479192	10.4303	0.284822	0.823695	0.162848	0.487869	10105	9942	20047	2013-2017
55.Ban Hong	3	41	0	2	0	1	1.23009	26.7236	0.757312	1.95628	0.440356	1.31873	19693	20876	40569	2013-2017
56.Pa Sang	1	38	2	1	1	3	1.69097	37.0827	1.04245	2.62647	0.622249	1.87273	26359	28641	55000	2013-2017
57.Mae Tha	2	29	1	1	1	2	1.07786	24.0127	0.675403	1.76676	0.379829	1.15793	19209	19702	38911	2013-2017
58.Li	3	22	2	4	1	4	1.71779	37.2358	1.0377	2.89635	0.579159	1.7603	34612	34076	68688	2013-2017
59.Ban Thi	0	14	0	1	0	0	0.510501	11.5616	0.322546	0.797892	0.185063	0.555641	8331	9015	17346	2013-2017
60.Wiang Nong Long	3	10	1	1	1	0	0.538288	11.7359	0.333709	0.826748	0.197766	0.598677	8429	9042	17471	2013-2017
61.Mueang.Lampang	11	133	4	10	1	4	6.30444	144.922	3.86987	9.68429	2.29179	7.02332	108195	117866	226061	2013-2017
62.Ko kha	3	46	0	1	0	1	1.81159	39.3997	1.12134	2.80107	0.653875	2.02207	29413	31244	60657	2013-2017
63.Ngao	1	24	1	4	2	1	1.43726	31.6159	0.876478	2.33956	0.489614	1.5242	27268	27374	54642	2013-2017
64.Chae Hom	1	14	0	1	0	0	1.12661	25.1035	0.701208	1.82413	0.391486	1.21023	19740	20097	39837	2013-2017
65.Thoen	2	36	0	2	0	3	1.73607	37.3534	1.05604	2.77018	0.620226	1.87812	29302	30445	59747	2013-2017
66.Mae Tha	0	22	0	3	1	3	1.82611	37.8399	1.12165	2.99786	0.623347	1.94024	29231	29708	58939	2013-2017
67.Mae Phrik	0	9	0	0	0	0	0.504281	10.4684	0.308754	0.813877	0.183049	0.544468	8063	8355	16418	2013-2017
68.Mueang Pan	0	11	0	6	0	1	0.865006	19.8004	0.53837	1.45041	0.293261	0.911881	16776	16597	33373	2013-2017
69.Mae Mo	0	13	1	1	0	1	0.938369	21.749	0.565637	1.56374	0.311025	0.972595	19888	19915	39803	2013-2017
70.Wang Nuea	1	22	0	2	1	2	1.16479	25.9855	0.735091	1.94427	0.394866	1.23894	22008	21506	43514	2013-2017
71.Sop Prap	1	15	1	2	0	0	0.818595	17.3865	0.500165	1.31791	0.295446	0.884431	13543	14029	27572	2013-2017
72.Soem Ngam	1	12	1	0	0	0	0.900275	19.0883	0.555731	1.49569	0.306101	0.950234	15730	15550	31280	2013-2017
73.Hang Chat	2	34	2	3	0	1	1.39916	31.8565	0.878116	2.16236	0.500066	1.58751	24818	26179	50997	2013-2017
74.Mueang Phrae	4	69	1	3	3	1	3.1365	77.5606	2.03674	4.99509	1.25977	3.82073	57400	63027	120427	2013-2017
75.Den Chai	0	30	0	2	1	2	0.849298	21.2066	0.558313	1.46349	0.322301	0.992021	17905	18030	35935	2013-2017
76.Rong Kwang	0	27	1	1	1	1	1.15729	30.0159	0.763778	1.93195	0.453397	1.3897	24287	25966	50253	2013-2017
77.Long	2	31	1	2	1	0	1.39675	33.5191	0.918107	2.44334	0.517444	1.61535	27679	28082	55761	2013-2017
78.Wang Chin	0	33	0	3	0	4	1.12385	27.4699	0.743559	1.99935	0.41004	1.28201	23373	23087	46460	2013-2017
79.Song	2	34	1	0	1	2	1.26674	31.4355	0.825329	2.11501	0.486466	1.479	25284	26122	51406	2013-2017
80.Nong Muang Khai	1	13	0	1	0	0	0.48598	12.1207	0.315478	0.763795	0.197366	0.593945	8704	9664	18368	2013-2017
81.Sung Men	1	41	2	1	0	0	2.14176	50.658	1.39192	3.51664	0.840662	2.53436	37246	39899	77145	2013-2017
82.Mueang Nan	0	33	1	2	0	0	2.69633	67.8283	1.26257	4.84788	1.01651	3.15291	60692	59408	120100	2013-2017
83.Mae Charim	0	6	0	2	0	0	0.253302	6.59028	0.172705	0.497658	0.0937286	0.285855	6866	6490	13356	2013-2017
84.Ban Luang	0	5	0	1	0	0	0.262997	6.86086	0.177083	0.492839	0.0928814	0.295819	6077	5856	11933	2013-2017
85.Na Noi	0	11	0	3	0	0	0.783811	19.0248	0.523996	1.40221	0.294608	0.925479	16283	16158	32441	2013-2017
86.Pua	3	20	0	3	0	2	1.4579	36.4715	0.976503	2.62857	0.543467	1.67392	32005	32046	64051	2013-2017
87.Tha Wang Pha	2	25	0	2	1	0	1.18318	29.3278	0.80092	2.16104	0.444301	1.36813	25494	25157	50651	2013-2017
88.Wiang Sa	2	28	1	3	0	0	1.72184	40.465	1.13931	3.10615	0.639934	1.99027	35116	34709	69825	2013-2017
89.Thung Chang	1	6	0	1	0	0	0.36421	9.12556	0.239004	0.682814	0.128592	0.400161	9105	8842	17947	2013-2017
90.Chiang Klang	2	10	0	2	0	0	0.678816	16.5665	0.460566	1.20615	0.244167	0.777306	14106	13964	28070	2013-2017
91.Na Muen	0	5	0	0	1	0	0.362437	8.48	0.240832	0.675307	0.127356	0.407217	7530	7210	14740	2013-2017
92.Santi Suk	0	3	0	0	0	1	0.31546	8.22585	0.215826	0.614377	0.116373	0.355057	8025	7687	15712	2013-2017
93.Bo Kluea	0	3	0	0	0	0	0.238466	6.57276	0.156884	0.455854	0.0865862	0.272845	7489	7041	14530	2013-2017
94.Song Khwae	0	8	0	0	0	0	0.197738	5.27471	0.129727	0.387944	0.0728379	0.220095	6104	5623	11727	2013-2017
95.Phu Phiang	0	23	0	1	0	1	0.892056	21.7899	0.609359	1.61584	0.336542	1.03599	17837	17694	35531	2013-2017
96.Chaloem Phra Kiat	0	3	0	1	0	0	0.144059	4.26596	0.0957138	0.275393	0.0544436	0.169899	4775	4607	9382	2013-2017
97.Mueang Mae Hong Son	0	21	2	4	0	1	0.858424	18.9338	0.511282	1.51026	0.284163	0.856244	21257	20209	41466	2013-2017
98.Khun Yuam	1	8	1	0	0	0	0.450061	9.81981	0.265376	0.778926	0.148798	0.459432	11067	10492	21559	2013-2017
99.Pai	2	20	1	1	0	1	0.597764	13.7651	0.352047	1.01616	0.203616	0.602663	15351	14571	29922	2013-2017
100.Mae Sariang	1	10	2	3	0	1	1.09651	24.0471	0.64755	1.85854	0.375275	1.13376	25522	25110	50632	2013-2017
101.Mae La Noi	0	3	0	2	0	0	0.683626	15.0478	0.397722	1.17093	0.233691	0.707922	17789	17242	35031	2013-2017
102.Sop Moei	1	6	0	2	0	0	0.588774	12.8078	0.335793	1.01277	0.190746	0.582956	17668	16783	34451	2013-2017
103.Pang Mapha	0	6	0	2	0	1	0.242104	5.53155	0.137179	0.436567	0.0786082	0.230986	7775	7290	15065	2013-2017
